# Supplementary material for: TcTASV-C, a Protein Family in Trypanosoma cruzi that Is Predominantly Trypomastigote-Stage Specific and Secreted to the Medium
Source: PLoS One. 2013 Jul 29;8(7):e71192. doi: 10.1371/journal.pone.0071192 (PMC3726618; doi:10.1371/journal.pone.0071192)
Supplement: File S2 — Genes and ORFs of the TcTASV family. The TriTrypDB was searched to identify all the genes and open reading frames (ORFs) from CL Brener strain that belong to the TcTASV family. The subfamilies are clearly indicated. (XLS) [file pone.0071192.s002.xls]

## Sheet: Sheet1
Table: TcTASV members in TriTrypDB (April, 2013).
TcTASV-A: is the TcTASV subfamily whose gene products are proteins predicted to have 174-230 amino acid length.
ORF	Gene ID	Gene, new ID	Observations
Tcruzi_13194-5-1686-1237
	Tc00.1047053506337.80	TcCLB.506337.80
	Tc00.1047053506337.100	TcCLB.506337.100
Tcruzi_31341-2-104-814
Tcruzi_17031-1-172-882
	Tc00.1047053506337.90	TcCLB.506337.90
	Tc00.1047053510717.20	TcCLB.510717.20
Tcruzi_12241-1-454-1167
Tcruzi_11608-5-825-112
	Tc00.1047053507275.61	TcCLB.507275.61	Initial Met is Met151
Tcruzi_12826-3-3-677
Tcruzi_6574-4-2584-1625
	Tc00.1047053506573.5	TcCLB.506573.5
Tcruzi_1597-2-128-1144
Tcruzi_16627-1-1-597
Tcruzi_30997-1-1-660			Truncated 5' (N-ter) end
	Tc00.1047053508841.10	TcCLB.508841.10	Initial Met is Met149
Tcruzi_26326-1-1-588			Truncated 5' (N-ter) end
Tcruzi_15275-6-1091-495			Truncated 5' (N-ter) end
	Tc00.1047053510717.10	TcCLB.510717.10	Truncated 5' (N-ter) end
	Tc00.1047053511861.120	TcCLB.511861.120
TcTASV-B: is the TcTASV subfamily whose gene products are proteins predicted to have 265-270 amino acid length.
ORF	Gene ID	Gene, new ID	Observations
	Tc00.1047053511877.10	TcCLB.511877.10
Tcruzi_26458-5-1065-307
	Tc00.1047053508163.400	TcCLB.508163.400
Tcruzi_17097-3-3-476			Truncated 5' (N-ter) end
TcTASV-C: is the TcTASV subfamily whose gene products are proteins predicted to have 330-360 amino acid length.
ORF	Gene ID	Gene, new ID	Observations
	Tc00.1047053508737.10	TcCLB.508737.10
Tcruzi_14470-4-1148-69
	Tc00.1047053508743.10	TcCLB.508743.10
	Tc00.1047053508741.440	TcCLB.508741.440
	Tc00.1047053509123.10	TcCLB.509123.10
	Tc00.1047053509147.40	TcCLB.509147.40
	Tc00.1047053507359.20
	Tc00.1047053511675.3	TcCLB.511675.3
Tcruzi_1863-4-1211-93
Tcruzi_2539-5-1029-67			Truncated 5' (N-ter) end
Tcruzi_20170-4-930-22			Truncated 3' (COOH ter) end
Tcruzi_3639-1-1-834			Truncated 5' (N-ter) end
Tcruzi_12720-6-910-284			Truncated 5' (N-ter) end
	Tc00.1047053507491.20	TcCLB.507491.20
Tcruzi_11678-5-1485-43			Initial Met is Met166
Tcruzi_7306-4-5119-4052			Initial Met is Met12
